# Supplementary material for: A critical role of E2F transcription factor 2 in proinflammatory cytokines-dependent proliferation and invasiveness of fibroblast-like synoviocytes in rheumatoid Arthritis
Source: Sci Rep. 2018 Feb 8;8:2623. doi: 10.1038/s41598-018-20782-7 (PMC5805761; doi:10.1038/s41598-018-20782-7)
Supplement: Supplementary file 2 — Raw data of Fig 3A-C [file 41598_2018_20782_MOESM2_ESM.xlsx]

## Sheet: Sheet2
IL-6 浓度	IL-6			IL-6+PDTC			IL-6+PD98059			IL-6+stattic
0	0.00534	0.00421	0.00392	0.00163	0.0021	0.00147	0.00312	0.00261	0.002088	0.00295	0.003001	0.0025
1	0.0169	0.0142	0.0135	0.0096	0.01112	0.0102	0.0134	0.0128	0.0104	0.0124	0.01451	0.0109
10	0.011	0.01283	0.0104	0.00369	0.00337	0.00418	0.0051	0.00677	0.00643	0.00499	0.00561	0.00509
50	0.0072	0.00891	0.00928	0.0021	0.0035	0.00195	0.00356	0.00297	0.00303	0.00281	0.00246	0.00364
LPS 浓度	LPS			LPS+PDTC			LPS+PD98059			LPS+stattic
0	0.00297	0.00305	0.00337	0.00143	0.00109	0.00135	0.00131	0.0011	0.00106	0.0016	0.00151	0.00127
1	0.005	0.00486	0.00402	0.00269	0.0027	0.002558	0.00195	0.00209	0.00248	0.003	0.00309	0.0032
10	0.010887	0.00905	0.00941	0.00511	0.0043	0.00465	0.004	0.00337	0.00351	0.0055	0.00409	0.00422
50	0.0144	0.0138	0.0157	0.00971	0.009114	0.01021	0.0088015	0.00839	0.00847	0.00991	0.0098	0.009104
Tnf 浓度	TNF-α			TNF-α+PDTC			TNF-α+PD98059			TNF-α+stattic
0	0.004921	0.00392	0.00338	0.00129	0.00108	0.00107	0.00119	0.00211	0.00189	0.00125	0.00141	0.000996
1	0.00799	0.00805	0.00841	0.00246	0.0021	0.002211	0.00335	0.00361	0.00398	0.0041	0.00355	0.00302
10	0.0141	0.013	0.01109	0.00487	0.005102	0.00528	0.00755	0.00698	0.00791	0.00801	0.00789	0.00822
50	0.0164	0.014	0.0161	0.00937	0.0083	0.008817	0.0101	0.0091	0.0124	0.0104	0.0118	0.00993
statistics data
IL-6						TNF-α						LPS
Parameter						Parameter						Parameter
Table Analyzed	Data 1					Table Analyzed	Data 1					Table Analyzed	Data 1
Two-way RM ANOVA	Matching by cols					Two-way RM ANOVA	Matching by cols					Two-way RM ANOVA	Matching by cols
Source of Variation	% of total variation	P value				Source of Variation	% of total variation	P value				Source of Variation	% of total variation	P value
Interaction	3.58	0.0082				Interaction	2.28	0.0019				Interaction	4.08	< 0.0001
Time	72.4	< 0.0001				Time	70.21	< 0.0001				Time	77.18	< 0.0001
Column Factor	20.49	< 0.0001				Column Factor	25.28	< 0.0001				Column Factor	17.66	< 0.0001
Subjects (matching)	0.7056	0.6491				Subjects (matching)	0.8236	0.1341				Subjects (matching)	0.2923	0.3839
Source of Variation	P value summary	Significant?				Source of Variation	P value summary	Significant?				Source of Variation	P value summary	Significant?
Interaction	**	Yes				Interaction	**	Yes				Interaction	***	Yes
Time	***	Yes				Time	***	Yes				Time	***	Yes
Column Factor	***	Yes				Column Factor	***	Yes				Column Factor	***	Yes
Subjects (matching)	ns	No				Subjects (matching)	ns	No				Subjects (matching)	ns	No
Source of Variation	Df	Sum-of-squares	Mean square	F		Source of Variation	Df	Sum-of-squares	Mean square	F		Source of Variation	Df	Sum-of-squares	Mean square	F
Interaction	9	3.187e-05	3.541e-06	3.377		Interaction	9	2.012e-05	2.235e-06	4.351		Interaction	9	2.896e-05	3.218e-06	13.93
Time	3	0.0006445	0.0002148	204.9		Time	3	0.0006188	0.0002063	401.5		Time	3	0.0005476	0.0001825	790.3
Column Factor	3	0.0001824	6.08e-05	77.43		Column Factor	3	0.0002228	7.428e-05	81.87		Column Factor	3	0.0001253	4.177e-05	161.1
Subjects (matching)	8	6.282e-06	7.852e-07	0.7488		Subjects (matching)	8	7.259e-06	9.074e-07	1.766		Subjects (matching)	8	2.074e-06	2.592e-07	1.122
Residual	24	2.517e-05	1.049e-06			Residual	24	1.233e-05	5.137e-07			Residual	24	5.543e-06	2.31e-07
Number of missing values	0					Number of missing values	0					Number of missing values	0
Bonferroni posttests						Bonferroni posttests						Bonferroni posttests
IL-6 vs IL-6+PDTC						TNF-α vs TNF-α+PDTCs)						LPS vs LPS+PDTC
Column Factor	IL-6	IL-6+PDTC	Difference	95% CI of diff.		Column Factor	TNF-αe	TNF-α+PDTCt	Difference	95% CI of diff.		Column Factor	LPS	LPS+PDTC	Difference	95% CI of diff.
0	0.00449	0.001733	-0.002757	-0.005254 to -0.0002588		0	0.004074	0.001147	-0.002927	-0.004898 to -0.0009556		0	0.00313	0.00129	-0.00184	-0.003069 to -0.0006107
1	0.01487	0.01031	-0.00456	-0.007058 to -0.002062		1	0.00815	0.002257	-0.005893	-0.007864 to -0.003922		1	0.004627	0.002649	-0.001977	-0.003207 to -0.0007480
10	0.01141	0.003747	-0.007663	-0.01016 to -0.005166		10	0.01273	0.005084	-0.007646	-0.009617 to -0.005675		10	0.009782	0.004687	-0.005096	-0.006325 to -0.003866
50	0.008463	0.002517	-0.005947	-0.008444 to -0.003449		50	0.0155	0.008829	-0.006671	-0.008642 to -0.004700		50	0.01463	0.009678	-0.004955	-0.006185 to -0.003726
Column Factor	Difference	t	P value	Summary		Column Factor	Difference	t	P value	Summary		Column Factor	Difference	t	P value	Summary
0	-0.002757	3.406	P<0.01	**		0	-0.002927	4.582	P<0.001	***		0	-0.00184	4.619	P<0.001	***
1	-0.00456	5.634	P<0.001	***		1	-0.005893	9.225	P<0.001	***		1	-0.001977	4.964	P<0.001	***
10	-0.007663	9.468	P<0.001	***		10	-0.007646	11.97	P<0.001	***		10	-0.005096	12.79	P<0.001	***
50	-0.005947	7.347	P<0.001	***		50	-0.006671	10.44	P<0.001	***		50	-0.004955	12.44	P<0.001	***
IL-6 vs IL-6+PD98059						TNF-α vs TNF-α+PD98059es						LPS vs LPS+PD98059
Column Factor	IL-6	IL-6+PD98059	Difference	95% CI of diff.		Column Factor	TNF-α0	TNF-α+PD98059f	Difference	95% CI of diff.		Column Factor	LPS	LPS+PD98059	Difference	95% CI of diff.
0	0.00449	0.002606	-0.001884	-0.004382 to 0.0006138		0	0.004074	0.00173	-0.002344	-0.004315 to -0.0003723		0	0.00313	0.001157	-0.001973	-0.003203 to -0.0007440
1	0.01487	0.0122	-0.002667	-0.005164 to -0.0001688		1	0.00815	0.003647	-0.004503	-0.006475 to -0.002532		1	0.004627	0.002173	-0.002453	-0.003683 to -0.001224
10	0.01141	0.0061	-0.00531	-0.007808 to -0.002812		10	0.01273	0.00748	-0.00525	-0.007221 to -0.003279		10	0.009782	0.003627	-0.006156	-0.007385 to -0.004926
50	0.008463	0.003187	-0.005277	-0.007774 to -0.002779		50	0.0155	0.01053	-0.004967	-0.006938 to -0.002995		50	0.01463	0.008554	-0.00608	-0.007309 to -0.004850
Column Factor	Difference	t	P value	Summary		Column Factor	Difference	t	P value	Summary		Column Factor	Difference	t	P value	Summary
0	-0.001884	2.328	P > 0.05	ns		0	-0.002344	3.669	P<0.01	**		0	-0.001973	4.954	P<0.001	***
1	-0.002667	3.295	P<0.01	**		1	-0.004503	7.049	P<0.001	***		1	-0.002453	6.159	P<0.001	***
10	-0.00531	6.56	P<0.001	***		10	-0.00525	8.218	P<0.001	***		10	-0.006156	15.45	P<0.001	***
50	-0.005277	6.519	P<0.001	***		50	-0.004967	7.775	P<0.001	***		50	-0.00608	15.26	P<0.001	***
IL-6 vs IL-6+stattic						TNF-α vs TNF-α+stattices						LPS vs LPS+stattic
Column Factor	IL-6	IL-6+stattic	Difference	95% CI of diff.		Column Factor	TNF-α0	TNF-α+statticf	Difference	95% CI of diff.		Column Factor	LPS	LPS+stattic	Difference	95% CI of diff.
0	0.00449	0.002817	-0.001673	-0.004171 to 0.0008248		0	0.004074	0.001219	-0.002855	-0.004826 to -0.0008836		0	0.00313	0.00146	-0.00167	-0.002899 to -0.0004407
1	0.01487	0.0126	-0.002263	-0.004761 to 0.0002345		1	0.00815	0.003557	-0.004593	-0.006565 to -0.002622		1	0.004627	0.003097	-0.00153	-0.002759 to -0.0003007
10	0.01141	0.00523	-0.00618	-0.008678 to -0.003682		10	0.01273	0.00804	-0.00469	-0.006661 to -0.002719		10	0.009782	0.004603	-0.005179	-0.006408 to -0.003950
50	0.008463	0.00297	-0.005493	-0.007991 to -0.002996		50	0.0155	0.01071	-0.00479	-0.006761 to -0.002819		50	0.01463	0.009605	-0.005029	-0.006258 to -0.003799
Column Factor	Difference	t	P value	Summary		Column Factor	Difference	t	P value	Summary		Column Factor	Difference	t	P value	Summary
0	-0.001673	2.067	P > 0.05	ns		0	-0.002855	4.469	P<0.001	***		0	-0.00167	4.192	P<0.001	***
1	-0.002263	2.796	P < 0.05	*		1	-0.004593	7.19	P<0.001	***		1	-0.00153	3.841	P<0.01	**
10	-0.00618	7.635	P<0.001	***		10	-0.00469	7.342	P<0.001	***		10	-0.005179	13	P<0.001	***
50	-0.005493	6.787	P<0.001	***		50	-0.00479	7.498	P<0.001	***		50	-0.005029	12.62	P<0.001	***
